# Supplementary material for: Lysophosphatidic Acid Receptor 6 (LPAR6) Is a Potential Biomarker Associated with Lung Adenocarcinoma
Source: Int J Environ Res Public Health. 2021 Oct 20;18(21):11038. doi: 10.3390/ijerph182111038 (PMC8583018; doi:10.3390/ijerph182111038)
Supplement: Supplementary file 1 [file ijerph-18-11038-s001.zip]

Archive with 7 entries (7 files):
- ijerph-1339832-supplementary/SI-Fig S1_R2.pptx
- ijerph-1339832-supplementary/SI-Fig S2_R2new.pptx
- ijerph-1339832-supplementary/SI-Fig S3_R2.pdf
- ijerph-1339832-supplementary/SI-Table S1_R2.pdf
- ijerph-1339832-supplementary/SI-Table S2_R2.xlsx
- ijerph-1339832-supplementary/SI-Table S3_R2.pdf
- ijerph-1339832-supplementary/SI-Table S4_R2.pdf
