# Supplementary material for: Lysophosphatidic Acid Receptor 6 (LPAR6) Is a Potential Biomarker Associated with Lung Adenocarcinoma
Source: Int J Environ Res Public Health. 2021 Oct 20;18(21):11038. doi: 10.3390/ijerph182111038 (PMC8583018; doi:10.3390/ijerph182111038)
Supplement: Supplementary file 1 [file ijerph-18-11038-s001.zip › ijerph-1339832-supplementary/SI-Table S2_R2.xlsx]

## Sheet: 00001425-292350238
TYPE	ID_NAME	ID_DESCRIPTION	DATA_POSTPROCESSING	DATASET	CANCER TYPE	SUBTYPE	ENDPOINT	COHORT	CONTRIBUTOR	ARRAY TYPE	PROBE ID	N	CUTPOINT	MINIMUM P-VALUE	CORRECTED P-VALUE	ln(HR-high / HR-low)	COX P-VALUE	ln(HR)	HR [95% CI-low CI-upp]
GENE	HSPA1B	heat shock 70kDa protein 1B	None	GSE5287	Bladder cancer		Overall Survival	Aarhus (1995-2004)	Als	HG-U133A	202581_at	30	0.533333	0.25491	-	0.45793	0.537437	0.123841	1.13 [0.76 - 1.68]
GENE	HSPA1B	heat shock 70kDa protein 1B	None	GSE13507	Bladder cancer		Overall Survival	CNUH	Kim	Human-6 v2	ILMN_1660436	165	0.527273	0.0139262	0.206498	0.591913	0.069609	0.273061	1.31 [0.98 - 1.76]
GENE	HSPA1B	heat shock 70kDa protein 1B	None	GSE13507	Bladder cancer	Transitional cell carcinoma	Disease Specific Survival	CNUH	Kim	Human-6 v2	ILMN_1660436	165	0.527273	0.00919566	0.151554	0.94074	0.0264068	0.579818	1.79 [1.07 - 2.98]
GENE	HSPA1B	heat shock 70kDa protein 1B	None	GSE12417-GPL96	Blood cancer	AML	Overall Survival	AMLCG (1999-2003)	Metzeler	HG-U133A	202581_at	163	0.779141	0.0508649	-	0.43097	0.182355	0.0921159	1.10 [0.96 - 1.26]
GENE	HSPA1B	heat shock 70kDa protein 1B	None	GSE12417-GPL570	Blood cancer	AML	Overall Survival	AMLCG (2004)	Metzeler	HG-U133_Plus_2	202581_at	79	0.772152	0.0480151	0.479576	0.637207	0.249759	0.133762	1.14 [0.91 - 1.44]
GENE	HSPA1B	heat shock 70kDa protein 1B	None	GSE5122	Blood cancer	AML	Overall Survival	San Diego	Raponi	HG-U133A	202581_at	58	0.258621	0.0454314	0.463436	0.641364	0.218763	0.296074	1.34 [0.84 - 2.16]
GENE	HSPA1B	heat shock 70kDa protein 1B	None	GSE8970	Blood cancer	AML	Overall Survival	San Diego	Raponi	HG-U133A	202581_at	34	0.735294	0.0283287	0.34086	0.88849	0.123395	0.401686	1.49 [0.90 - 2.49]
GENE	HSPA1B	heat shock 70kDa protein 1B	None	GSE4475	Blood cancer	B-cell lymphoma	Overall Survival	Berlin (2003-2005)	Hummel	HG-U133A	202581_at	158	0.689873	0.168258	-	0.330723	0.727644	0.0524258	1.05 [0.78 - 1.42]
GENE	HSPA1B	heat shock 70kDa protein 1B	None	E-TABM-346	Blood cancer	DLBCL	Overall Survival	GELA (1998-2000)	Jais	HG-U133A	202581_at	53	0.150943	0.213222	-	-0.565552	0.493064	-0.18596	0.83 [0.49 - 1.41]
GENE	HSPA1B	heat shock 70kDa protein 1B	None	E-TABM-346	Blood cancer	DLBCL	Event Free Survival	GELA (1998-2000)	Jais	HG-U133A	202581_at	53	0.886792	0.22692	-	-0.856486	0.356988	-0.241059	0.79 [0.47 - 1.31]
GENE	HSPA1B	heat shock 70kDa protein 1B	None	GSE16131-GPL96	Blood cancer	Follicular lymphoma	Overall Survival	NCI (1974-2001)	Dave	HG-U133A	202581_at	180	0.133333	0.101899	-	0.597795	0.97588	-0.00383667	1.00 [0.78 - 1.28]
GENE	HSPA1B	heat shock 70kDa protein 1B	None	GSE2658	Blood cancer	Multiple myeloma	Disease Specific Survival	Arkansas	Zhan	HG-U133_Plus_2	202581_at	559	0.68873	0.00971012	0.157921	-0.692679	0.014763	-0.295698	0.74 [0.59 - 0.94]
GENE	HSPA1B	heat shock 70kDa protein 1B	None	GSE4271-GPL96	Brain cancer	Astrocytoma	Overall Survival	MDA	Phillips	HG-U133A	202581_at	77	0.896104	0.00207159	0.0466189	1.15445	0.0424679	0.332715	1.39 [1.01 - 1.92]
GENE	HSPA1B	heat shock 70kDa protein 1B	None	GSE7696	Brain cancer	Glioblastoma	Overall Survival	Lausanne	Murat	HG-U133_Plus_2	202581_at	70	0.428571	0.0600766	-	0.515316	0.41109	0.10263	1.11 [0.87 - 1.42]
GENE	HSPA1B	heat shock 70kDa protein 1B	None	MGH-glioma	Brain cancer	Glioma	Overall Survival	CBTTB, MGH, BWH, CH	Nutt	HG-U95A	32965_f_at	50	0.32	0.104406	-	0.654631	0.777507	0.0844759	1.09 [0.61 - 1.96]
GENE	HSPA1B	heat shock 70kDa protein 1B	None	MGH-glioma	Brain cancer	Glioma	Overall Survival	CBTTB, MGH, BWH, CH	Nutt	HG-U95A	31692_at	50	0.86	8.58925e-05	0.00306273	1.63056	0.00402255	0.37154	1.45 [1.13 - 1.87]
GENE	HSPA1B	heat shock 70kDa protein 1B	None	GSE4412-GPL96	Brain cancer	Glioma	Overall Survival	UCLA (1996-2003)	Freije	HG-U133A	202581_at	74	0.148649	0.0210427	0.277708	1.14767	0.282447	0.207005	1.23 [0.84 - 1.79]
GENE	HSPA1B	heat shock 70kDa protein 1B	None	GSE16581	Brain cancer	Meningioma	Overall Survival	UCLA	Lee	HG-U133_Plus_2	202581_at	67	0.41791	0.0744719	-	1.41722	0.2722	0.469909	1.60 [0.69 - 3.70]
GENE	HSPA1B	heat shock 70kDa protein 1B	None	GSE19615	Breast cancer		Distant Metastasis Free Survival	DF/HCC	Li	HG-U133_Plus_2	202581_at	115	0.869565	0.133281	-	-15.2391	0.769938	-0.120052	0.89 [0.40 - 1.98]
GENE	HSPA1B	heat shock 70kDa protein 1B	None	GSE3143	Breast cancer		Overall Survival	Duke	Bild	HG-U95A	31692_at	158	0.101266	0.0999838	-	-0.662833	0.77645	-0.0645383	0.94 [0.60 - 1.46]
GENE	HSPA1B	heat shock 70kDa protein 1B	None	GSE3143	Breast cancer		Overall Survival	Duke	Bild	HG-U95A	32965_f_at	158	0.740506	0.00238387	0.0522823	-1.259	0.211627	-0.285147	0.75 [0.48 - 1.18]
GENE	HSPA1B	heat shock 70kDa protein 1B	None	GSE7849	Breast cancer		Disease Free Survival	Duke (1990-2001)	Anders	HG-U95A	31692_at	76	0.552632	0.000989539	0.0252614	1.85947	0.0186585	0.941051	2.56 [1.17 - 5.61]
GENE	HSPA1B	heat shock 70kDa protein 1B	None	GSE7849	Breast cancer		Disease Free Survival	Duke (1990-2001)	Anders	HG-U95A	32965_f_at	76	0.328947	0.0682487	-	1.29421	0.158348	0.927364	2.53 [0.70 - 9.17]
GENE	HSPA1B	heat shock 70kDa protein 1B	None	GSE12276	Breast cancer		Relapse Free Survival	EMC	Bos	HG-U133_Plus_2	202581_at	204	0.75	0.000898333	0.02329	0.540933	0.0614322	0.247847	1.28 [0.99 - 1.66]
GENE	HSPA1B	heat shock 70kDa protein 1B	None	GSE6532-GPL570	Breast cancer		Relapse Free Survival	GUYT	Loi	HG-U133_Plus_2	202581_at	87	0.264368	0.176813	-	0.656126	0.997857	-0.00062406	1.00 [0.63 - 1.58]
GENE	HSPA1B	heat shock 70kDa protein 1B	None	GSE6532-GPL570	Breast cancer		Distant Metastasis Free Survival	GUYT	Loi	HG-U133_Plus_2	202581_at	87	0.264368	0.176813	-	0.656126	0.997857	-0.00062406	1.00 [0.63 - 1.58]
GENE	HSPA1B	heat shock 70kDa protein 1B	None	GSE9195	Breast cancer		Relapse Free Survival	GUYT2	Loi	HG-U133_Plus_2	202581_at	77	0.896104	0.00588863	0.107581	1.52073	0.0949971	0.638563	1.89 [0.89 - 4.01]
GENE	HSPA1B	heat shock 70kDa protein 1B	None	GSE9195	Breast cancer		Distant Metastasis Free Survival	GUYT2	Loi	HG-U133_Plus_2	202581_at	77	0.896104	0.00089085	0.0231266	1.874	0.0181044	1.04155	2.83 [1.19 - 6.72]
GENE	HSPA1B	heat shock 70kDa protein 1B	None	GSE12093	Breast cancer		Distant Metastasis Free Survival	IO, NCI, TUM, CCF (1992-2000)	Zhang	HG-U133A	202581_at	136	0.147059	0.0434851	0.450917	15.3086	0.943939	-0.022852	0.98 [0.52 - 1.85]
GENE	HSPA1B	heat shock 70kDa protein 1B	None	GSE11121	Breast cancer		Distant Metastasis Free Survival	Mainz (1988-1998)	Schmidt	HG-U133A	202581_at	200	0.285	0.0315946	0.366719	0.855923	0.0799157	0.580356	1.79 [0.93 - 3.42]
GENE	HSPA1B	heat shock 70kDa protein 1B	None	GSE9893	Breast cancer		Overall Survival	Montpellier, Bordeaux, Turin (1989-2001)	Chanrion	MLRG Human 21K V12.0	17156	155	0.825806	0.000193266	0.00623848	1.04262	0.000479016	0.25347	1.29 [1.12 - 1.49]
GENE	HSPA1B	heat shock 70kDa protein 1B	None	GSE2034	Breast cancer		Distant Metastasis Free Survival	Rotterdam (1980-1995)	Wang	HG-U133A	202581_at	286	0.562937	0.00215519	0.0481526	0.58824	0.0942784	0.274886	1.32 [0.95 - 1.82]
GENE	HSPA1B	heat shock 70kDa protein 1B	None	GSE1456-GPL96	Breast cancer		Overall Survival	Stockholm (1994-1996)	Pawitan	HG-U133A	202581_at	159	0.100629	0.021066	0.277923	15.2021	0.147119	0.363073	1.44 [0.88 - 2.35]
GENE	HSPA1B	heat shock 70kDa protein 1B	None	GSE1456-GPL96	Breast cancer		Relapse Free Survival	Stockholm (1994-1996)	Pawitan	HG-U133A	202581_at	159	0.779874	0.155754	-	0.484987	0.778342	0.0699207	1.07 [0.66 - 1.75]
GENE	HSPA1B	heat shock 70kDa protein 1B	None	GSE1456-GPL96	Breast cancer		Disease Specific Survival	Stockholm (1994-1996)	Pawitan	HG-U133A	202581_at	159	0.100629	0.0491971	0.486785	15.2025	0.157527	0.417386	1.52 [0.85 - 2.71]
GENE	HSPA1B	heat shock 70kDa protein 1B	None	GSE7378	Breast cancer		Disease Free Survival	UCSF	Zhou	U133AAofAv2	202581_at	54	0.314815	0.0758632	-	15.4958	0.30159	0.513282	1.67 [0.63 - 4.42]
GENE	HSPA1B	heat shock 70kDa protein 1B	None	E-TABM-158	Breast cancer		Distant Metastasis Free Survival	UCSF, CPMC (1989-1997)	Chin	HG-U133A	202581_at	117	0.25641	0.141127	-	0.779628	0.541928	0.134177	1.14 [0.74 - 1.76]
GENE	HSPA1B	heat shock 70kDa protein 1B	None	E-TABM-158	Breast cancer		Overall Survival	UCSF, CPMC (1989-1997)	Chin	HG-U133A	202581_at	117	0.863248	0.106146	-	-0.940922	0.975536	0.00522897	1.01 [0.72 - 1.40]
GENE	HSPA1B	heat shock 70kDa protein 1B	None	E-TABM-158	Breast cancer		Relapse Free Survival	UCSF, CPMC (1989-1997)	Chin	HG-U133A	202581_at	117	0.863248	0.106146	-	-0.940922	0.975536	0.00522897	1.01 [0.72 - 1.40]
GENE	HSPA1B	heat shock 70kDa protein 1B	None	E-TABM-158	Breast cancer		Disease Specific Survival	UCSF, CPMC (1989-1997)	Chin	HG-U133A	202581_at	117	0.25641	0.113944	-	0.830696	0.50763	0.139712	1.15 [0.76 - 1.74]
GENE	HSPA1B	heat shock 70kDa protein 1B	None	GSE3494-GPL96	Breast cancer		Disease Specific Survival	Uppsala (1987-1989)	Miller	HG-U133A	202581_at	236	0.762712	0.0016309	0.0382946	0.842406	0.0351941	0.481862	1.62 [1.03 - 2.54]
GENE	HSPA1B	heat shock 70kDa protein 1B	None	GSE4922-GPL96	Breast cancer		Disease Free Survival	Uppsala (1987-1989)	Ivshina	HG-U133A	202581_at	249	0.759036	0.0539021	-	0.436634	0.284789	0.188589	1.21 [0.85 - 1.71]
GENE	HSPA1B	heat shock 70kDa protein 1B	None	GSE2990	Breast cancer		Distant Metastasis Free Survival	Uppsala, Oxford	Sotiriou	HG-U133A	202581_at	125	0.536	0.00713988	0.12491	1.07768	0.0964254	0.38179	1.46 [0.93 - 2.30]
GENE	HSPA1B	heat shock 70kDa protein 1B	None	GSE2990	Breast cancer		Relapse Free Survival	Uppsala, Oxford	Sotiriou	HG-U133A	202581_at	125	0.136	0.0472119	0.474615	1.33564	0.22432	0.206399	1.23 [0.88 - 1.71]
GENE	HSPA1B	heat shock 70kDa protein 1B	None	GSE2990	Breast cancer		Distant Metastasis Free Survival	Uppsala, Oxford	Sotiriou	HG-U133A	202581_at	54	0.166667	0.00129894	0.0317099	-1.80983	0.440647	-0.260162	0.77 [0.40 - 1.49]
GENE	HSPA1B	heat shock 70kDa protein 1B	None	GSE2990	Breast cancer		Relapse Free Survival	Uppsala, Oxford	Sotiriou	HG-U133A	202581_at	62	0.322581	0.011254	0.176405	-1.15986	0.814162	-0.063395	0.94 [0.55 - 1.59]
GENE	HSPA1B	heat shock 70kDa protein 1B	None	GSE7390	Breast cancer		Relapse Free Survival	Uppsala, Oxford, Stockholm, IGR, GUYT, CRH (1980-1998)	Desmedt	HG-U133A	202581_at	198	0.782828	0.178858	-	0.324592	0.704012	0.0548777	1.06 [0.80 - 1.40]
GENE	HSPA1B	heat shock 70kDa protein 1B	None	GSE7390	Breast cancer		Distant Metastasis Free Survival	Uppsala, Oxford, Stockholm, IGR, GUYT, CRH (1980-1998)	Desmedt	HG-U133A	202581_at	198	0.555556	0.0845162	-	0.43947	0.782908	0.0488424	1.05 [0.74 - 1.49]
GENE	HSPA1B	heat shock 70kDa protein 1B	None	GSE7390	Breast cancer		Overall Survival	Uppsala, Oxford, Stockholm, IGR, GUYT, CRH (1980-1998)	Desmedt	HG-U133A	202581_at	198	0.575758	0.158968	-	0.376695	0.663504	0.0795963	1.08 [0.76 - 1.55]
GENE	HSPA1B	heat shock 70kDa protein 1B	None	GSE12945	Colorectal cancer		Disease Free Survival	Berlin	Staub	HG-U133A	202581_at	51	0.882353	0.0380387	0.414107	1.68786	0.79455	0.120901	1.13 [0.45 - 2.80]
GENE	HSPA1B	heat shock 70kDa protein 1B	None	GSE12945	Colorectal cancer		Overall Survival	Berlin	Staub	HG-U133A	202581_at	62	0.822581	0.00263833	0.0567742	1.57248	0.0740171	0.638111	1.89 [0.94 - 3.81]
GENE	HSPA1B	heat shock 70kDa protein 1B	None	GSE17536	Colorectal cancer		Disease Free Survival	MCC	Smith	HG-U133_Plus_2	202581_at	145	0.8	0.0137016	0.204051	0.849013	0.526906	0.145375	1.16 [0.74 - 1.81]
GENE	HSPA1B	heat shock 70kDa protein 1B	None	GSE17536	Colorectal cancer		Disease Specific Survival	MCC	Smith	HG-U133_Plus_2	202581_at	177	0.129944	0.00258219	0.0557919	-0.926579	0.640755	-0.0809156	0.92 [0.66 - 1.30]
GENE	HSPA1B	heat shock 70kDa protein 1B	None	GSE17536	Colorectal cancer		Overall Survival	MCC	Smith	HG-U133_Plus_2	202581_at	177	0.129944	0.022987	0.295387	-0.664896	0.73192	0.0534174	1.05 [0.78 - 1.43]
GENE	HSPA1B	heat shock 70kDa protein 1B	None	GSE14333	Colorectal cancer		Disease Free Survival	Melbourne	Jorissen	HG-U133_Plus_2	202581_at	226	0.809735	0.00141645	0.0340762	0.921704	0.0836341	0.327745	1.39 [0.96 - 2.01]
GENE	HSPA1B	heat shock 70kDa protein 1B	None	GSE17537	Colorectal cancer		Overall Survival	VMC	Smith	HG-U133_Plus_2	202581_at	55	0.745455	0.0611333	-	0.831915	0.548762	0.150941	1.16 [0.71 - 1.90]
GENE	HSPA1B	heat shock 70kDa protein 1B	None	GSE17537	Colorectal cancer		Disease Free Survival	VMC	Smith	HG-U133_Plus_2	202581_at	55	0.818182	0.130782	-	0.805643	0.948532	0.0170739	1.02 [0.61 - 1.71]
GENE	HSPA1B	heat shock 70kDa protein 1B	None	GSE17537	Colorectal cancer		Disease Specific Survival	VMC	Smith	HG-U133_Plus_2	202581_at	49	0.816327	0.0892897	-	1.00299	0.294018	0.353835	1.42 [0.74 - 2.76]
GENE	HSPA1B	heat shock 70kDa protein 1B	None	GSE22138	Eye cancer	Uveal melanoma	Distant Metastasis Free Survival	BRCIC	Laurent	HG-U133_Plus_2	202581_at	63	0.634921	0.011963	0.18461	-0.94403	0.483694	-0.0910753	0.91 [0.71 - 1.18]
GENE	HSPA1B	heat shock 70kDa protein 1B	None	GSE2837	Head and neck cancer	Squamous cell carcinoma	Relapse Free Survival	VUMC, VAMC, UTMDACC (1992-2005)	Chung	U133_X3P	g5579470_3p_at	28	0.107143	0.0593188	-	-1.1806	0.807422	-0.0315365	0.97 [0.75 - 1.25]
GENE	HSPA1B	heat shock 70kDa protein 1B	None	jacob-00182-CANDF	Lung cancer	Adenocarcinoma	Overall Survival	CAN/DF	Shedden	HG-U133A	202581_at	82	0.743902	0.200492	-	0.463218	0.519288	0.151046	1.16 [0.73 - 1.84]
GENE	HSPA1B	heat shock 70kDa protein 1B	None	HARVARD-LC	Lung cancer	Adenocarcinoma	Overall Survival	Harvard	Beer	HG-U95A	31692_at	84	0.583333	0.0185834	0.254347	0.681647	0.242532	0.233321	1.26 [0.85 - 1.87]
GENE	HSPA1B	heat shock 70kDa protein 1B	None	HARVARD-LC	Lung cancer	Adenocarcinoma	Overall Survival	Harvard	Beer	HG-U95A	32965_f_at	84	0.27381	0.0106998	0.169872	1.0654	0.283689	0.667523	1.95 [0.58 - 6.61]
GENE	HSPA1B	heat shock 70kDa protein 1B	None	jacob-00182-HLM	Lung cancer	Adenocarcinoma	Overall Survival	HLM	Shedden	HG-U133A	202581_at	79	0.78481	0.150723	-	-0.487988	0.584921	0.0917376	1.10 [0.79 - 1.52]
GENE	HSPA1B	heat shock 70kDa protein 1B	None	MICHIGAN-LC	Lung cancer	Adenocarcinoma	Overall Survival	Michigan (1994-2000)	Beer	HuGeneFL	M59830_at	86	0.104651	0.280943	-	1.05386	0.745409	-0.0945263	0.91 [0.51 - 1.61]
GENE	HSPA1B	heat shock 70kDa protein 1B	None	jacob-00182-MSK	Lung cancer	Adenocarcinoma	Overall Survival	MSK	Shedden	HG-U133A	202581_at	104	0.105769	0.0898736	-	-0.745399	0.298671	-0.293202	0.75 [0.43 - 1.30]
GENE	HSPA1B	heat shock 70kDa protein 1B	None	GSE31210	Lung cancer	Adenocarcinoma	Overall Survival	NCCRI	Okayama	HG-U133_Plus_2	202581_at	204	0.848039	0.0560725	-	0.770375	0.342437	0.342435	1.41 [0.69 - 2.86]
GENE	HSPA1B	heat shock 70kDa protein 1B	None	GSE31210	Lung cancer	Adenocarcinoma	Relapse Free Survival	NCCRI	Okayama	HG-U133_Plus_2	202581_at	204	0.852941	0.268411	-	0.385431	0.900636	0.0333375	1.03 [0.61 - 1.74]
GENE	HSPA1B	heat shock 70kDa protein 1B	None	jacob-00182-UM	Lung cancer	Adenocarcinoma	Overall Survival	UM	Shedden	HG-U133A	202581_at	178	0.185393	0.0239866	0.304227	0.680672	0.180117	0.198733	1.22 [0.91 - 1.63]
GENE	HSPA1B	heat shock 70kDa protein 1B	None	GSE3141	Lung cancer	NSCLC	Overall Survival	Duke	Bild	HG-U133_Plus_2	202581_at	111	0.207207	0.00511664	0.0963747	1.145	0.183112	0.22787	1.26 [0.90 - 1.76]
GENE	HSPA1B	heat shock 70kDa protein 1B	None	GSE14814	Lung cancer	NSCLC	Overall Survival	JRB.10	Zhu	HG-U133A	202581_at	90	0.444444	0.21692	-	0.419561	0.868274	0.0304846	1.03 [0.72 - 1.48]
GENE	HSPA1B	heat shock 70kDa protein 1B	None	GSE14814	Lung cancer	NSCLC	Disease Specific Survival	JRB.10	Zhu	HG-U133A	202581_at	90	0.655556	0.135138	-	0.551797	0.899362	0.0263821	1.03 [0.68 - 1.55]
GENE	HSPA1B	heat shock 70kDa protein 1B	None	GSE8894	Lung cancer	NSCLC	Relapse Free Survival	Seoul (1995-2005)	Lee	HG-U133_Plus_2	202581_at	138	0.224638	0.0131957	0.198487	0.826723	0.277438	0.0850289	1.09 [0.93 - 1.27]
GENE	HSPA1B	heat shock 70kDa protein 1B	None	GSE4573	Lung cancer	Squamous cell carcinoma	Overall Survival	Michigan (1991-2002)	Raponi	HG-U133A	202581_at	129	0.186047	0.11997	-	-0.463986	0.70764	-0.090068	0.91 [0.57 - 1.46]
GENE	HSPA1B	heat shock 70kDa protein 1B	None	GSE9891	Ovarian cancer		Overall Survival	AOCS, RBH, WH, NKI-AVL (1992-2006)	Tothill	HG-U133_Plus_2	202581_at	278	0.133094	0.0292	0.347893	0.740969	0.881987	-0.0137237	0.99 [0.82 - 1.18]
GENE	HSPA1B	heat shock 70kDa protein 1B	None	DUKE-OC	Ovarian cancer		Overall Survival	Duke	Bild	HG-U133A	202581_at	133	0.112782	0.00774409	0.132957	-0.86137	0.127315	-0.121347	0.89 [0.76 - 1.04]
GENE	HSPA1B	heat shock 70kDa protein 1B	None	GSE26712	Ovarian cancer		Disease Free Survival	MSKCC (1990-2003)	Bonome	HG-U133_Plus_2	202581_at	185	0.664865	0.0525263	-	-0.339112	0.753096	-0.0238439	0.98 [0.84 - 1.13]
GENE	HSPA1B	heat shock 70kDa protein 1B	None	GSE26712	Ovarian cancer		Overall Survival	MSKCC (1990-2003)	Bonome	HG-U133_Plus_2	202581_at	185	0.659459	0.00813971	0.138124	-0.519524	0.405235	-0.0689522	0.93 [0.79 - 1.10]
GENE	HSPA1B	heat shock 70kDa protein 1B	None	GSE14764	Ovarian cancer		Overall Survival	TOC	Denkert	HG-U133A	202581_at	80	0.8	0.204796	-	0.650402	0.667811	-0.100233	0.90 [0.57 - 1.43]
GENE	HSPA1B	heat shock 70kDa protein 1B	None	GSE16560	Prostate cancer		Overall Survival	Sweden (1977-1999)	Sboner	6K DASL	DAP3_3002	281	0.181495	0.193352	-	0.245297	0.953527	0.0115887	1.01 [0.69 - 1.49]
GENE	HSPA1B	heat shock 70kDa protein 1B	None	GSE19234	Skin cancer	Melanoma	Overall Survival	NYU	Bogunovic	HG-U133_Plus_2	202581_at	38	0.631579	2.52853e-05	0.00103108	1.99592	0.0036724	0.933764	2.54 [1.35 - 4.78]
GENE	HSPA1B	heat shock 70kDa protein 1B	None	GSE30929	Soft tissue cancer	Liposarcoma	Distant Recurrence Free Survival	MSKCC (1993-2008)	Gobble	HG-U133A	202581_at	140	0.814286	2.91328e-07	1.73783e-05	1.43791	7.4529e-05	0.647654	1.91 [1.39 - 2.63]

## Sheet: Sheet1
Supplementary Table 2. Relation between LPAR6 expression and patient progonsis of different cancer in Prognoscan database.
	CANCER TYPE	DATASET	ENDPOINT	N		HR [95% CI- low CI-up]	COX P-VALUE		95%CI(hr）	95%CI(lhr）	95%CI(uhr）	95%CI(ler）	95%CI(uer）	ref	COX P-VALUE
104	Bladder cancer	GSE5287	Overall Survival	30		0.89 [0.48 - 1.68]	0.726465		0.89	0.48	1.68	0.41	0.79	1	0.726465
103		GSE13507	Overall Survival	165		0.80 [0.63 - 1.02]	0.0701101		0.8	0.63	1.02	0.17	0.22	1	0.0701101
102		GSE13507	Disease Specific Survival	165		0.62 [0.44 - 0.88]	0.0067285		0.62	0.44	0.88	0.18	0.26	1	0.0067285
101	Blood cancer	GSE12417-GPL96	Overall Survival	163		1.20 [1.01 - 1.42]	0.0430734		1.2	1.01	1.42	0.19	0.22	1	0.0430734
100		GSE12417-GPL570	Overall Survival	79		1.02 [0.85 - 1.22]	0.850386		1.02	0.85	1.22	0.17	0.2	1	0.850386
99		GSE12417-GPL570	Overall Survival	79		0.99 [0.23 - 4.26]	0.986033		0.99	0.23	4.26	0.76	3.27	1	0.986033
98		GSE5122	Overall Survival	58		1.15 [0.81 - 1.63]	0.428398		1.15	0.81	1.63	0.34	0.48	1	0.428398
97		GSE8970	Overall Survival	34		0.75 [0.45 - 1.23]	0.253338		0.75	0.45	1.23	0.3	0.48	1	0.253338
96		GSE4475	Overall Survival	158		0.68 [0.36 - 1.27]	0.224399		0.68	0.36	1.27	0.32	0.59	1	0.224399
95		E-TABM-346	Overall Survival	53		0.64 [0.32 - 1.26]	0.192963		0.64	0.32	1.26	0.32	0.62	1	0.192963
94		E-TABM-346	Event Free Survival	53		0.66 [0.35 - 1.27]	0.211329		0.66	0.35	1.27	0.31	0.61	1	0.211329
93		GSE16131-GPL96	Overall Survival	180		0.83 [0.56 - 1.23]	0.347935		0.83	0.56	1.23	0.27	0.4	1	0.347935
92		GSE2658	Disease Specific Survival	559		0.89 [0.76 - 1.04]	0.151683		0.89	0.76	1.04	0.13	0.15	1	0.151683
91		GSE2658	Disease Specific Survival	559		0.90 [0.67 - 1.21]	0.495446		0.9	0.67	1.21	0.23	0.31	1	0.495446
90	Brain cancer	GSE4271-GPL96	Overall Survival	77		1.48 [0.96 - 2.26]	0.0731159		1.48	0.96	2.26	0.52	0.78	1	0.0731159
89		GSE7696	Overall Survival	70		0.91 [0.64 - 1.30]	0.602064		0.91	0.64	1.3	0.27	0.39	1	0.602064
88		GSE7696	Overall Survival	70		0.10 [0.01 - 1.17]	0.0661154		1.1	0.01	1.17	1.09	0.07	1	0.0661154
87		GSE4412-GPL96	Overall Survival	74		1.07 [0.65 - 1.77]	0.793915		1.07	0.65	1.77	0.42	0.7	1	0.793915
86		GSE16581	Overall Survival	67		0.81 [0.17 - 3.81]	0.789783		0.81	0.17	3.81	0.64	3	1	0.789783
85	Breast cancer	GSE19615	Distant Metastasis Free Survival	115		0.29 [0.10 - 0.83]	0.0203294		0.29	0.1	0.83	0.19	0.54	1	0.0203294
84		GSE19615	Distant Metastasis Free Survival	115		1.31 [0.41 - 4.20]	0.645146		1.31	0.41	4.2	0.9	2.89	1	0.645146
83		GSE12276	Relapse Free Survival	204		0.93 [0.82 - 1.07]	0.316048		0.93	0.82	1.07	0.11	0.14	1	0.316048
82		GSE12276	Relapse Free Survival	204		0.82 [0.63 - 1.07]	0.142703		0.82	0.63	1.07	0.19	0.25	1	0.142703
81		GSE6532-GPL570	Distant Metastasis Free Survival	87		0.60 [0.33 - 1.08]	0.0871874		0.6	0.33	1.08	0.27	0.48	1	0.0871874
80		GSE6532-GPL570	Relapse Free Survival	87		0.60 [0.33 - 1.08]	0.0871874		0.6	0.33	1.08	0.27	0.48	1	0.0871874
79		GSE9195	Distant Metastasis Free Survival	77		0.30 [0.09 - 0.98]	0.0466683		0.3	0.09	0.98	0.21	0.68	1	0.0466683
78		GSE9195	Relapse Free Survival	77		0.37 [0.13 - 1.04]	0.059888		0.37	0.13	1.04	0.24	0.67	1	0.059888
77		GSE12093	Distant Metastasis Free Survival	136		0.69 [0.36 - 1.29]	0.243937		0.69	0.36	1.29	0.33	0.6	1	0.243937
76		GSE11121	Distant Metastasis Free Survival	200		0.52 [0.28 - 0.97]	0.0389008		0.52	0.28	0.97	0.24	0.45	1	0.0389008
75		GSE1378	Relapse Free Survival	60		0.97 [0.68 - 1.38]	0.856443		0.97	0.68	1.38	0.29	0.41	1	0.856443
74		GSE1379	Relapse Free Survival	60		0.64 [0.35 - 1.17]	0.143917		0.64	0.35	1.17	0.29	0.53	1	0.143917
73		GSE2034	Distant Metastasis Free Survival	286		0.84 [0.59 - 1.20]	0.345226		0.84	0.59	1.2	0.25	0.36	1	0.345226
72		GSE1456-GPL96	Overall Survival	159		0.37 [0.18 - 0.75]	0.00575883		0.37	0.18	0.75	0.19	0.38	1	0.00575883
71		GSE1456-GPL96	Relapse Free Survival	159		0.24 [0.12 - 0.46]	2.52e-05		0.24	0.12	0.46	0.12	0.22	1	2.52e-05
70		GSE1456-GPL96	Disease Specific Survival	159		0.23 [0.10 - 0.50]	0.000210173		0.23	0.1	0.5	0.13	0.27	1	0.000210173
69		GSE7378	Disease Free Survival	54		0.65 [0.17 - 2.51]	0.53383		0.65	0.17	2.51	0.48	1.86	1	0.53383
68		E-TABM-158	Overall Survival	117		1.35 [0.83 - 2.18]	0.224716		1.35	0.83	2.18	0.52	0.83	1	0.224716
67		E-TABM-158	Distant Metastasis Free Survival	117		1.47 [0.80 - 2.72]	0.213542		1.47	0.8	2.72	0.67	1.25	1	0.213542
66		E-TABM-158	Disease Specific Survival	117		1.55 [0.86 - 2.81]	0.148129		1.55	0.86	2.81	0.69	1.26	1	0.148129
64		E-TABM-158	Relapse Free Survival	117		1.35 [0.83 - 2.18]	0.224716		1.35	0.83	2.18	0.52	0.83	1	0.224716
64		GSE3494-GPL96	Disease Specific Survival	236		0.47 [0.28 - 0.77]	0.00294205		0.47	0.28	0.77	0.19	0.3	1	0.00294205
63		GSE4922-GPL96	Disease Free Survival	249		0.75 [0.47 - 1.20]	0.23171		0.75	0.47	1.2	0.28	0.45	1	0.23171
62		GSE2990	Distant Metastasis Free Survival	125		0.63 [0.35 - 1.13]	0.12148		0.63	0.35	1.13	0.28	0.5	1	0.12148
61		GSE2990	Relapse Free Survival	125		0.89 [0.55 - 1.45]	0.650207		0.89	0.55	1.45	0.34	0.56	1	0.650207
60		GSE2990	Distant Metastasis Free Survival	54		0.54 [0.28 - 1.04]	0.06632		0.54	0.28	1.04	0.26	0.5	1	0.06632
59		GSE2990	Relapse Free Survival	62		0.63 [0.37 - 1.08]	0.0915492		0.63	0.37	1.08	0.26	0.45	1	0.0915492
58		GSE7390	Relapse Free Survival	198		0.90 [0.72 - 1.14]	0.388283		0.9	0.72	1.14	0.18	0.24	1	0.388283
57		GSE7390	Distant Metastasis Free Survival	198		0.87 [0.65 - 1.15]	0.315564		0.87	0.65	1.15	0.22	0.28	1	0.315564
56		GSE7390	Overall Survival	198		0.87 [0.65 - 1.17]	0.36731		0.87	0.65	1.17	0.22	0.3	1	0.36731
55	Colorectal cancer	GSE12945	Disease Free Survival	51		0.80 [0.30 - 2.14]	0.660201		0.8	0.3	2.14	0.5	1.34	1	0.660201
54		GSE12945	Overall Survival	62		1.04 [0.59 - 1.84]	0.888053		1.04	0.59	1.84	0.45	0.8	1	0.888053
53		GSE17536	Disease Specific Survival	177		1.20 [0.78 - 1.85]	0.401849		1.2	0.78	1.85	0.42	0.65	1	0.401849
52		GSE17536	Overall Survival	177		1.24 [0.85 - 1.79]	0.268014		1.24	0.85	1.79	0.39	0.55	1	0.268014
51		GSE17536	Overall Survival	177		0.23 [0.05 - 1.11]	0.0678406		0.23	0.05	1.11	0.18	0.88	1	0.0678406
50		GSE17536	Disease Specific Survival	177		0.19 [0.03 - 1.16]	0.0725007		0.19	0.03	1.16	0.16	0.97	1	0.0725007
49		GSE17536	Disease Free Survival	145		0.94 [0.54 - 1.64]	0.827342		0.94	0.54	1.64	0.4	0.7	1	0.827342
48		GSE17536	Disease Free Survival	145		0.39 [0.05 - 3.37]	0.395365		0.39	0.05	3.37	0.34	2.98	1	0.395365
47		GSE14333	Disease Free Survival	226		1.16 [0.77 - 1.73]	0.484549		1.16	0.77	1.73	0.39	0.57	1	0.484549
46		GSE14333	Disease Free Survival	226		1.01 [0.72 - 1.43]	0.936936		1.01	0.72	1.43	0.29	0.42	1	0.936936
45		GSE17537	Overall Survival	55		1.69 [0.82 - 3.49]	0.15534		1.69	0.82	3.49	0.87	1.8	1	0.15534
44		GSE17537	Overall Survival	55		0.34 [0.02 - 5.49]	0.445322		0.34	0.02	5.49	0.32	5.15	1	0.445322
43		GSE17537	Disease Free Survival	55		1.12 [0.54 - 2.35]	0.761946		1.12	0.54	2.35	0.58	1.23	1	0.761946
42		GSE17537	Disease Specific Survival	49		1.69 [0.67 - 4.27]	0.269916		1.69	0.67	4.27	1.02	2.58	1	0.269916
41		GSE17537	Disease Free Survival	55		0.01 [0.00 - 0.59]	0.0257972		0.01	0	0.59	0.01	0.58	1	0.0257972
40		GSE17537	Disease Specific Survival	49		0.11 [0.00 - 5.97]	0.277639		0.11	0	5.97	0.11	5.86	1	0.277639
39	Esophagus cancer	GSE11595	Overall Survival	34		1.60 [0.90 - 2.85]	0.106853		1.6	0.9	2.85	0.7	1.25	1	0.106853
38	Eye cancer	GSE22138	Distant Metastasis Free Survival	63		0.71 [0.58 - 0.87]	0.00092478		0.71	0.58	0.87	0.13	0.16	1	0.00092478
37		GSE22138	Distant Metastasis Free Survival	63		0.00 [0.00 - 0.32]	0.0376166		0	0	0.32	0	0.32	1	0.0376166
36	Head and neck cancer	GSE2837	Relapse Free Survival	28		0.01 [0.00 - 1.70]	0.0813608		0.01	0	1.7	0.01	1.69	1	0.0813608
35		GSE2837	Relapse Free Survival	28		0.61 [0.13 - 2.91]	0.53598		0.61	0.13	2.91	0.48	2.3	1	0.53598
34		GSE2837	Relapse Free Survival	28		0.14 [0.00 - 4.36]	0.260309		0.14	0	4.36	0.14	4.22	1	0.260309
33	Lung cancer	jacob-00182-CANDF	Overall Survival	82		0.54 [0.29 - 1.00]	0.0516891		0.54	0.29	1	0.25	0.46	1	0.0516891
32		jacob-00182-HLM	Overall Survival	79		0.79 [0.50 - 1.25]	0.310339		0.79	0.5	1.25	0.29	0.46	1	0.310339
31		jacob-00182-MSK	Overall Survival	104		1.26 [0.68 - 2.36]	0.463177		1.26	0.68	2.36	0.58	1.1	1	0.463177
30		GSE13213	Overall Survival	117		0.95 [0.67 - 1.33]	0.753685		0.95	0.67	1.33	0.28	0.38	1	0.753685
29		GSE31210	Relapse Free Survival	204		1.46 [0.68 - 3.13]	0.334855		1.46	0.68	3.13	0.78	1.67	1	0.334855
28		GSE31210	Overall Survival	204		1.41 [0.87 - 2.26]	0.159677		1.41	0.87	2.26	0.54	0.85	1	0.159677
27		GSE31210	Relapse Free Survival	204		1.02 [0.76 - 1.37]	0.91185		1.02	0.76	1.37	0.26	0.35	1	0.91185
26		GSE31210	Overall Survival	204		2.26 [0.79 - 6.45]	0.127996		2.26	0.79	6.45	1.47	4.19	1	0.127996
25		jacob-00182-UM	Overall Survival	178		0.99 [0.68 - 1.44]	0.945813		0.99	0.68	1.44	0.31	0.45	1	0.945813
24		GSE11117	Overall Survival	41		0.90 [0.53 - 1.54]	0.701814		0.9	0.53	1.54	0.37	0.64	1	0.701814
23		GSE3141	Overall Survival	111		0.89 [0.68 - 1.19]	0.437932		0.89	0.68	1.19	0.21	0.3	1	0.437932
22		GSE3141	Overall Survival	111		0.53 [0.36 - 0.80]	0.00206181		0.53	0.36	0.8	0.17	0.27	1	0.00206181
21		GSE14814	Overall Survival	90		0.83 [0.47 - 1.49]	0.536366		0.83	0.47	1.49	0.36	0.66	1	0.536366
20		GSE14814	Disease Specific Survival	90		0.87 [0.45 - 1.69]	0.67235		0.87	0.45	1.69	0.42	0.82	1	0.67235
19		GSE4716-GPL3696	Overall Survival	50		1.95 [0.85 - 4.46]	0.113236		1.95	0.85	4.46	1.1	2.51	1	0.113236
18		GSE4716-GPL3696	Overall Survival	50		0.73 [0.30 - 1.79]	0.496668		0.73	0.3	1.79	0.43	1.06	1	0.496668
17		GSE8894	Relapse Free Survival	138		1.04 [0.86 - 1.27]	0.660528		1.04	0.86	1.27	0.18	0.23	1	0.660528
16		GSE4573	Overall Survival	129		0.53 [0.31 - 0.91]	0.0219869		0.53	0.31	0.91	0.22	0.38	1	0.0219869
15		GSE17710	Relapse Free Survival	56		0.85 [0.60 - 1.19]	0.331439		0.85	0.6	1.19	0.25	0.34	1	0.331439
14		GSE17710	Overall Survival	56		0.83 [0.58 - 1.18]	0.29275		0.83	0.58	1.18	0.25	0.35	1	0.29275
13	Ovarian cancer	GSE9891	Overall Survival	278		0.94 [0.79 - 1.12]	0.504104		0.94	0.79	1.12	0.15	0.18	1	0.504104
12		GSE9891	Overall Survival	278		0.34 [0.08 - 1.46]	0.146144		0.34	0.08	1.46	0.26	1.12	1	0.146144
11		DUKE-OC	Overall Survival	133		0.88 [0.75 - 1.03]	0.102422		0.88	0.75	1.03	0.13	0.15	1	0.102422
10		GSE8841	Overall Survival	81		1.03 [0.52 - 2.04]	0.923238		1.03	0.52	2.04	0.51	1.01	1	0.923238
9		GSE26712	Disease Free Survival	185		1.13 [0.94 - 1.36]	0.183924		1.13	0.94	1.36	0.19	0.23	1	0.183924
8		GSE26712	Overall Survival	185		1.14 [0.94 - 1.39]	0.190137		1.14	0.94	1.39	0.2	0.25	1	0.190137
7		GSE17260	Overall Survival	110		0.81 [0.62 - 1.06]	0.132644		0.81	0.62	1.06	0.19	0.25	1	0.132644
6		GSE17260	Progression Free Survival	110		0.80 [0.64 - 0.99]	0.0392865		0.8	0.64	0.99	0.16	0.19	1	0.0392865
5		GSE14764	Overall Survival	80		1.26 [0.80 - 1.99]	0.31863		1.26	0.8	1.99	0.46	0.73	1	0.31863
4	Renal cell carcinoma	E-DKFZ-1	Overall Survival	59		1.39 [0.26 - 7.44]	0.69936		1.39	0.26	7.44	1.13	6.05	1	0.69936
3	Skin cancer	GSE19234	Overall Survival	38		0.84 [0.55 - 1.29]	0.434467		0.84	0.55	1.29	0.29	0.45	1	0.434467
2		GSE19234	Overall Survival	38		0.63 [0.31 - 1.29]	0.207086		0.63	0.31	1.29	0.32	0.66	1	0.207086
1	Soft tissue cancer	GSE30929	Distant Recurrence Free Survival	140		0.77 [0.51 - 1.16]	0.212803		0.77	0.51	1.16	0.26	0.39	1	0.212803

## Sheet: transfer to pdf
Supplementary Table 2. Relation between LPAR6 expression and patient progonsis of different cancer in Prognoscan database.
CANCER TYPE	DATASET	ENDPOINT	N		HR [95% CI- low CI-up]	COX P-VALUE
Bladder cancer	GSE5287	Overall Survival	30		0.89 [0.48 - 1.68]	0.726465
	GSE13507	Overall Survival	165		0.80 [0.63 - 1.02]	0.0701101
	GSE13507	Disease Specific Survival	165		0.62 [0.44 - 0.88]	0.0067285
Blood cancer	GSE12417-GPL96	Overall Survival	163		1.20 [1.01 - 1.42]	0.0430734
	GSE12417-GPL570	Overall Survival	79		1.02 [0.85 - 1.22]	0.850386
	GSE12417-GPL570	Overall Survival	79		0.99 [0.23 - 4.26]	0.986033
	GSE5122	Overall Survival	58		1.15 [0.81 - 1.63]	0.428398
	GSE8970	Overall Survival	34		0.75 [0.45 - 1.23]	0.253338
	GSE4475	Overall Survival	158		0.68 [0.36 - 1.27]	0.224399
	E-TABM-346	Overall Survival	53		0.64 [0.32 - 1.26]	0.192963
	E-TABM-346	Event Free Survival	53		0.66 [0.35 - 1.27]	0.211329
	GSE16131-GPL96	Overall Survival	180		0.83 [0.56 - 1.23]	0.347935
	GSE2658	Disease Specific Survival	559		0.89 [0.76 - 1.04]	0.151683
	GSE2658	Disease Specific Survival	559		0.90 [0.67 - 1.21]	0.495446
Brain cancer	GSE4271-GPL96	Overall Survival	77		1.48 [0.96 - 2.26]	0.0731159
	GSE7696	Overall Survival	70		0.91 [0.64 - 1.30]	0.602064
	GSE7696	Overall Survival	70		0.10 [0.01 - 1.17]	0.0661154
	GSE4412-GPL96	Overall Survival	74		1.07 [0.65 - 1.77]	0.793915
	GSE16581	Overall Survival	67		0.81 [0.17 - 3.81]	0.789783
Breast cancer	GSE19615	Distant Metastasis Free Survival	115		0.29 [0.10 - 0.83]	0.0203294
	GSE19615	Distant Metastasis Free Survival	115		1.31 [0.41 - 4.20]	0.645146
	GSE12276	Relapse Free Survival	204		0.93 [0.82 - 1.07]	0.316048
	GSE12276	Relapse Free Survival	204		0.82 [0.63 - 1.07]	0.142703
	GSE6532-GPL570	Distant Metastasis Free Survival	87		0.60 [0.33 - 1.08]	0.0871874
	GSE6532-GPL570	Relapse Free Survival	87		0.60 [0.33 - 1.08]	0.0871874
	GSE9195	Distant Metastasis Free Survival	77		0.30 [0.09 - 0.98]	0.0466683
	GSE9195	Relapse Free Survival	77		0.37 [0.13 - 1.04]	0.059888
	GSE12093	Distant Metastasis Free Survival	136		0.69 [0.36 - 1.29]	0.243937
	GSE11121	Distant Metastasis Free Survival	200		0.52 [0.28 - 0.97]	0.0389008
	GSE1378	Relapse Free Survival	60		0.97 [0.68 - 1.38]	0.856443
	GSE1379	Relapse Free Survival	60		0.64 [0.35 - 1.17]	0.143917
	GSE2034	Distant Metastasis Free Survival	286		0.84 [0.59 - 1.20]	0.345226
	GSE1456-GPL96	Overall Survival	159		0.37 [0.18 - 0.75]	0.00575883
	GSE1456-GPL96	Relapse Free Survival	159		0.24 [0.12 - 0.46]	2.52e-05
	GSE1456-GPL96	Disease Specific Survival	159		0.23 [0.10 - 0.50]	0.000210173
	GSE7378	Disease Free Survival	54		0.65 [0.17 - 2.51]	0.53383
	E-TABM-158	Overall Survival	117		1.35 [0.83 - 2.18]	0.224716
	E-TABM-158	Distant Metastasis Free Survival	117		1.47 [0.80 - 2.72]	0.213542
	E-TABM-158	Disease Specific Survival	117		1.55 [0.86 - 2.81]	0.148129
	E-TABM-158	Relapse Free Survival	117		1.35 [0.83 - 2.18]	0.224716
	GSE3494-GPL96	Disease Specific Survival	236		0.47 [0.28 - 0.77]	0.00294205
	GSE4922-GPL96	Disease Free Survival	249		0.75 [0.47 - 1.20]	0.23171
	GSE2990	Distant Metastasis Free Survival	125		0.63 [0.35 - 1.13]	0.12148
	GSE2990	Relapse Free Survival	125		0.89 [0.55 - 1.45]	0.650207
	GSE2990	Distant Metastasis Free Survival	54		0.54 [0.28 - 1.04]	0.06632
	GSE2990	Relapse Free Survival	62		0.63 [0.37 - 1.08]	0.0915492
	GSE7390	Relapse Free Survival	198		0.90 [0.72 - 1.14]	0.388283
	GSE7390	Distant Metastasis Free Survival	198		0.87 [0.65 - 1.15]	0.315564
	GSE7390	Overall Survival	198		0.87 [0.65 - 1.17]	0.36731
Colorectal cancer	GSE12945	Disease Free Survival	51		0.80 [0.30 - 2.14]	0.660201
	GSE12945	Overall Survival	62		1.04 [0.59 - 1.84]	0.888053
	GSE17536	Disease Specific Survival	177		1.20 [0.78 - 1.85]	0.401849
	GSE17536	Overall Survival	177		1.24 [0.85 - 1.79]	0.268014
	GSE17536	Overall Survival	177		0.23 [0.05 - 1.11]	0.0678406
	GSE17536	Disease Specific Survival	177		0.19 [0.03 - 1.16]	0.0725007
	GSE17536	Disease Free Survival	145		0.94 [0.54 - 1.64]	0.827342
	GSE17536	Disease Free Survival	145		0.39 [0.05 - 3.37]	0.395365
	GSE14333	Disease Free Survival	226		1.16 [0.77 - 1.73]	0.484549
	GSE14333	Disease Free Survival	226		1.01 [0.72 - 1.43]	0.936936
	GSE17537	Overall Survival	55		1.69 [0.82 - 3.49]	0.15534
	GSE17537	Overall Survival	55		0.34 [0.02 - 5.49]	0.445322
	GSE17537	Disease Free Survival	55		1.12 [0.54 - 2.35]	0.761946
	GSE17537	Disease Specific Survival	49		1.69 [0.67 - 4.27]	0.269916
	GSE17537	Disease Free Survival	55		0.01 [0.00 - 0.59]	0.0257972
	GSE17537	Disease Specific Survival	49		0.11 [0.00 - 5.97]	0.277639
Esophagus cancer	GSE11595	Overall Survival	34		1.60 [0.90 - 2.85]	0.106853
Eye cancer	GSE22138	Distant Metastasis Free Survival	63		0.71 [0.58 - 0.87]	0.00092478
	GSE22138	Distant Metastasis Free Survival	63		0.00 [0.00 - 0.32]	0.0376166
Head and neck cancer	GSE2837	Relapse Free Survival	28		0.01 [0.00 - 1.70]	0.0813608
	GSE2837	Relapse Free Survival	28		0.61 [0.13 - 2.91]	0.53598
	GSE2837	Relapse Free Survival	28		0.14 [0.00 - 4.36]	0.260309
Lung cancer	jacob-00182-CANDF	Overall Survival	82		0.54 [0.29 - 1.00]	0.0516891
	jacob-00182-HLM	Overall Survival	79		0.79 [0.50 - 1.25]	0.310339
	jacob-00182-MSK	Overall Survival	104		1.26 [0.68 - 2.36]	0.463177
	GSE13213	Overall Survival	117		0.95 [0.67 - 1.33]	0.753685
	GSE31210	Relapse Free Survival	204		1.46 [0.68 - 3.13]	0.334855
	GSE31210	Overall Survival	204		1.41 [0.87 - 2.26]	0.159677
	GSE31210	Relapse Free Survival	204		1.02 [0.76 - 1.37]	0.91185
	GSE31210	Overall Survival	204		2.26 [0.79 - 6.45]	0.127996
	jacob-00182-UM	Overall Survival	178		0.99 [0.68 - 1.44]	0.945813
	GSE11117	Overall Survival	41		0.90 [0.53 - 1.54]	0.701814
	GSE3141	Overall Survival	111		0.89 [0.68 - 1.19]	0.437932
	GSE3141	Overall Survival	111		0.53 [0.36 - 0.80]	0.00206181
	GSE14814	Overall Survival	90		0.83 [0.47 - 1.49]	0.536366
	GSE14814	Disease Specific Survival	90		0.87 [0.45 - 1.69]	0.67235
	GSE4716-GPL3696	Overall Survival	50		1.95 [0.85 - 4.46]	0.113236
	GSE4716-GPL3696	Overall Survival	50		0.73 [0.30 - 1.79]	0.496668
	GSE8894	Relapse Free Survival	138		1.04 [0.86 - 1.27]	0.660528
	GSE4573	Overall Survival	129		0.53 [0.31 - 0.91]	0.0219869
	GSE17710	Relapse Free Survival	56		0.85 [0.60 - 1.19]	0.331439
	GSE17710	Overall Survival	56		0.83 [0.58 - 1.18]	0.29275
Ovarian cancer	GSE9891	Overall Survival	278		0.94 [0.79 - 1.12]	0.504104
	GSE9891	Overall Survival	278		0.34 [0.08 - 1.46]	0.146144
	DUKE-OC	Overall Survival	133		0.88 [0.75 - 1.03]	0.102422
	GSE8841	Overall Survival	81		1.03 [0.52 - 2.04]	0.923238
	GSE26712	Disease Free Survival	185		1.13 [0.94 - 1.36]	0.183924
	GSE26712	Overall Survival	185		1.14 [0.94 - 1.39]	0.190137
	GSE17260	Overall Survival	110		0.81 [0.62 - 1.06]	0.132644
	GSE17260	Progression Free Survival	110		0.80 [0.64 - 0.99]	0.0392865
	GSE14764	Overall Survival	80		1.26 [0.80 - 1.99]	0.31863
Renal cell carcinoma	E-DKFZ-1	Overall Survival	59		1.39 [0.26 - 7.44]	0.69936
Skin cancer	GSE19234	Overall Survival	38		0.84 [0.55 - 1.29]	0.434467
	GSE19234	Overall Survival	38		0.63 [0.31 - 1.29]	0.207086
Soft tissue cancer	GSE30929	Distant Recurrence Free Survival	140		0.77 [0.51 - 1.16]	0.212803
